# Supplementary material for: 4-week aerobic exercise training regulates systemic macrophage polarization in obese mice
Source: PeerJ. 2026 Jan 15;14:e20604. doi: 10.7717/peerj.20604 (PMC12812270; doi:10.7717/peerj.20604)
Supplement: Supplemental Information 1 — Raw data of Arg1, blood parameters, body weight, CRP, Food consumption, Liver weight, IFN-gamma, CD163, IL-1, IL-2, IL-6, IL-10, TNF-alpha [file peerj-14-20604-s001.zip]

Archive with 13 entries (13 files):
- blood parameter.xlsx
- body weight-3 groups.xlsx
- CRP ELISA.xlsx
- Food consumption.xlsx
- Heart liver weight.xlsx
- IFN-gamma ELISA.xlsx
- IL-1 beta ELISA.xlsx
- IL-2 ELISA.xlsx
- IL-6 ELISA.xlsx
- IL-10 ELISA.xlsx
- mArg1 ELISA.xlsx
- sCD163 ELISA.xlsx
- TNF-alpha ELISA.xlsx
